# Supplementary material for: Structure of an engineered multidrug transporter MdfA reveals the molecular basis for substrate recognition
Source: Commun Biol. 2019 Jun 17;2:210. doi: 10.1038/s42003-019-0446-y (PMC6572762; doi:10.1038/s42003-019-0446-y)
Supplement: Supplementary file 2 — Supplementary Data 1 [file 42003_2019_446_MOESM2_ESM.xlsx]

## Sheet: Sheet1
I239T/G354E	5	5
Y30A	5	0
N33A	5	2
D34A	5	0
M58A	5	0
L62A	5	0
Y127A	5	0
M146A	5	1
A150G	5	5
S232A	5	5
L236A	5	0
I239A	5	2
V335A	5	0
L339A	5	0
S350A	5	5
M353A	5	1
Q357A	5	2
F361A	5	0
E26T/D34M	5	0
Vector	5	0
	No drug	LDAO
Fig. 2

## Sheet: Sheet2
I239T/G354E	5	5
E26A	5	1
Y30A	5	1
D34A	5	0
L119A	5	1
S232A	5	4
L235A	5	1
L236A	5	1
I327A	5	1
F361A	5	1
E26T/D34M	5	0
I239T	5	0
Vector	5	0
	No drug	MV
Fig. 5

## Sheet: Sheet3
I239T/G354E	5	5	5	0
E26A	5	1	1	0
Y30A	5	1	0	0
N33A	5	1	2	0
D34A	5	0	0	0
M58A	5	1	0	0
L62A	5	1	0	0
L119A	5	1	5	0
Y127A	5	1	0	0
M146A	5	2	1	0
A150G	5	5	5	0
S232A	5	4	5	0
L235A	5	1	1	0
L236A	5	1	0	0
I239A	5	5	2	0
I327A	5	1	5	0
V335A	5	4	0	0
L339A	5	4	0	0
S350A	5	5	5	0
M353A	5	5	1	0
Q357A	5	1	2	0
F361A	5	1	0	0
E26T/D34M	5	0	0	0
I239T	5	0	5	0
Vector	5	0	0	0
	No drug	MV	LDAO	MV/LDAO
Fig. 6

## Sheet: Sheet4
I239T/G354E	5	5	0	5	0
Y30A	5	0	0	1	0
A150G	5	5	5	5	5
S232A	5	5	5	4	4
L235A	5	1	0	1	0
L236A	5	0	0	1	0
N331A	5	4	4	4	4
E26T/D34M	5	0	0	0	0
Vector	5	0	0	0	0
	No drug	LDAO	LDAO/DXC	MV	MV/DXC
Fig. 8
